# Supplementary material for: Carbon Nanostructures—Silica Aerogel Composites for Adsorption of Organic Pollutants
Source: Toxics. 2023 Feb 28;11(3):232. doi: 10.3390/toxics11030232 (PMC10059775; doi:10.3390/toxics11030232)
Supplement: Supplementary file 1 [file toxics-11-00232-s001.zip]

Archive with 1 entries (1 files):
- toxics-2213192-supplementary.pdf
